# Supplementary material for: The identity of the Sri Lankan Amblypharyngodon (Teleostei, Cyprinidae)
Source: Zookeys. 2019 Jan 28;(820):25–49. doi: 10.3897/zookeys.820.29632 (PMC6367594; doi:10.3897/zookeys.820.29632)
Supplement: XML Treatment for Amblypharyngodon grandisquamis [file zookeys.820.29632-treatment1.xml]

<!DOCTYPE tp:taxon-treatment
  PUBLIC "-//TaxonX//DTD Taxonomic Treatment Publishing DTD v0 20100105//EN" "tax-treatment-NSO.dtd">
<tp:taxon-treatment xmlns:tp="http://www.plazi.org/taxpub"><tp:treatment-meta><kwd-group><label>Taxon classification</label><kwd><named-content xmlns:xlink="http://www.w3.org/1999/xlink" content-type="kingdom">Animalia</named-content></kwd><kwd><named-content xmlns:xlink="http://www.w3.org/1999/xlink" content-type="order">Cypriniformes</named-content></kwd><kwd><named-content xmlns:xlink="http://www.w3.org/1999/xlink" content-type="family">Cyprinidae</named-content></kwd></kwd-group><mixed-citation publication-type="journal"><person-group><name><surname>Sudasinghe</surname><given-names>Hiranya</given-names></name><name><surname>Pethiyagoda</surname><given-names>Rohan</given-names></name><name><surname>Maduwage</surname><given-names>Kalana</given-names></name><name><surname>Madhava Meegaskumbura</surname><given-names/></name></person-group><article-title>The identity of the Sri Lankan <italic><tp:taxon-name><tp:taxon-name-part taxon-name-part-type="genus" reg="Amblypharyngodon">Amblypharyngodon</tp:taxon-name-part></tp:taxon-name></italic> (<tp:taxon-name><tp:taxon-name-part taxon-name-part-type="subclass">Teleostei</tp:taxon-name-part></tp:taxon-name>, <tp:taxon-name><tp:taxon-name-part taxon-name-part-type="family">Cyprinidae</tp:taxon-name-part></tp:taxon-name>)</article-title><source>Zookeys</source><day>28</day><month>1</month><year>2019</year><volume>2019</volume><issue>820</issue><fpage>25</fpage><lpage>49</lpage><pub-id pub-id-type="doi">10.3897/zookeys.820.29632</pub-id></mixed-citation></tp:treatment-meta><tp:nomenclature><tp:taxon-name>
              <tp:taxon-name-part taxon-name-part-type="genus" reg="Amblypharyngodon">Amblypharyngodon</tp:taxon-name-part>
              <tp:taxon-name-part taxon-name-part-type="species" reg="grandisquamis">grandisquamis</tp:taxon-name-part>
            </tp:taxon-name><tp:taxon-authority>Jordan &amp; Starks, 1917</tp:taxon-authority><xref ref-type="fig" rid="F4">Figure 4</xref><tp:nomenclature-citation-list><tp:nomenclature-citation><tp:taxon-name>
                  <tp:taxon-name-part taxon-name-part-type="genus" reg="Amblypharyngodon">Amblypharyngodon</tp:taxon-name-part>
                  <tp:taxon-name-part taxon-name-part-type="species" reg="melettinus">melettinus</tp:taxon-name-part>
                </tp:taxon-name><comment>, Non-Valenciennes, 1844 (from Sri Lanka): <xref ref-type="bibr" rid="B20">Günther 1868</xref>: 202; <xref ref-type="bibr" rid="B11">Day 1878</xref>: 555; <xref ref-type="bibr" rid="B12">Day 1889</xref>: 292; <xref ref-type="bibr" rid="B16">Duncker 1912</xref>: 265; <xref ref-type="bibr" rid="B15">Deraniyagala 1952</xref>: 45; <xref ref-type="bibr" rid="B36">Senanayake 1980</xref>: 167; <xref ref-type="bibr" rid="B31">Pethiyagoda 1991</xref>: 25; <xref ref-type="bibr" rid="B32">Pethiyagoda 2006</xref>; <xref ref-type="bibr" rid="B28">MOE 2012</xref>; <xref ref-type="bibr" rid="B14">De Silva et al. 2015</xref>.</comment></tp:nomenclature-citation></tp:nomenclature-citation-list></tp:nomenclature><tp:treatment-sec sec-type="material" id="SECID0EYCAG"><title>Material examined (all from Sri Lanka).</title><p>SU 22868, 8 <bold>paratypes</bold>, 56.4–65.4 mm SL, river at Colombo (presumably the Kelani, which is the only river in the vicinity of the city); <abbrev xmlns:xlink="http://www.w3.org/1999/xlink" content-type="institution" xlink:title="Wildlife Heritage Trust of Sri Lanka" id="ABBRID0EADAG" xlink:type="simple">WHT</abbrev> 30275, 6, 65.0–76.4 mm SL, Bolgoda River basin, Bellanwila-Attidiya; <abbrev xmlns:xlink="http://www.w3.org/1999/xlink" content-type="institution" xlink:title="Wildlife Heritage Trust of Sri Lanka" id="ABBRID0EFDAG" xlink:type="simple">WHT</abbrev> 64, 3, 45.4–47.5 mm SL, Kalu River basin, Ingiriya, Dombagaskanda; <abbrev xmlns:xlink="http://www.w3.org/1999/xlink" content-type="institution" xlink:title="Wildlife Heritage Trust of Sri Lanka" id="ABBRID0EKDAG" xlink:type="simple">WHT</abbrev> 22, 2, 37.2–38.7 mm SL, Kalu River basin, Walandure, Kuruwita; <abbrev xmlns:xlink="http://www.w3.org/1999/xlink" content-type="institution" xlink:title="Wildlife Heritage Trust of Sri Lanka" id="ABBRID0EPDAG" xlink:type="simple">WHT</abbrev> 225, 2, 30.2–34.3 mm SL, Kalu River basin, Ekneligoda, Kuruwita; <abbrev xmlns:xlink="http://www.w3.org/1999/xlink" content-type="institution" xlink:title="Wildlife Heritage Trust of Sri Lanka" id="ABBRID0EUDAG" xlink:type="simple">WHT</abbrev> 30790, 3, 49.3–52.8 mm SL, Kelani River basin, Deraniyagala; <abbrev xmlns:xlink="http://www.w3.org/1999/xlink" content-type="institution" xlink:title="Wildlife Heritage Trust of Sri Lanka" id="ABBRID0EZDAG" xlink:type="simple">WHT</abbrev> 32, 3, 49.6–60.1 mm SL, Attanagalu Oya basin, Weliweriya; <abbrev xmlns:xlink="http://www.w3.org/1999/xlink" content-type="institution" xlink:title="Wildlife Heritage Trust of Sri Lanka" id="ABBRID0E5DAG" xlink:type="simple">WHT</abbrev> 30260, 58.2 mm SL, Nilwala River basin, Godapitiya, Akuressa; <abbrev xmlns:xlink="http://www.w3.org/1999/xlink" content-type="institution" xlink:title="Wildlife Heritage Trust of Sri Lanka" id="ABBRID0EDEAG" xlink:type="simple">WHT</abbrev> 30167, 3, 54.2–74.7 mm SL, Malwathu Oya basin, Anuradhapura; <abbrev xmlns:xlink="http://www.w3.org/1999/xlink" content-type="institution" xlink:title="Department of Molecular Biology and Biotechnology, University of Peradeniya, Sri Lanka" id="ABBRID0EIEAG" xlink:type="simple">DZ</abbrev> 3193, 7, 57.2–74.0 mm SL, Mahaweli River basin, Polonnaruwa; <abbrev xmlns:xlink="http://www.w3.org/1999/xlink" content-type="institution" xlink:title="Department of Molecular Biology and Biotechnology, University of Peradeniya, Sri Lanka" id="ABBRID0ENEAG" xlink:type="simple">DZ</abbrev> 3564, 2, 57.2–62.3 mm SL, Mahaweli River basin, Badulu Oya, Kandeketiya; <abbrev xmlns:xlink="http://www.w3.org/1999/xlink" content-type="institution" xlink:title="Wildlife Heritage Trust of Sri Lanka" id="ABBRID0ESEAG" xlink:type="simple">WHT</abbrev> 1694, 3, <!--PageBreak -->42.7–45.1 mm SL, Mahaweli River basin, Wasgamuwa; <abbrev xmlns:xlink="http://www.w3.org/1999/xlink" content-type="institution" xlink:title="Wildlife Heritage Trust of Sri Lanka" id="ABBRID0EZEAG" xlink:type="simple">WHT</abbrev> 45, 4, 54.6–71.9 mm SL, Mi Oya basin, Puttlam; <abbrev xmlns:xlink="http://www.w3.org/1999/xlink" content-type="institution" xlink:title="Wildlife Heritage Trust of Sri Lanka" id="ABBRID0E5EAG" xlink:type="simple">WHT</abbrev> 1810, 4, 40.8–52.4 mm SL, Kirindi Oya basin, Weerawila; <abbrev xmlns:xlink="http://www.w3.org/1999/xlink" content-type="institution" xlink:title="Wildlife Heritage Trust of Sri Lanka" id="ABBRID0EDFAG" xlink:type="simple">WHT</abbrev> 1851, 41.2 mm SL, Gal Oya basin, Rathugala near Bibile. <bold>Cleared and stained</bold>: <abbrev xmlns:xlink="http://www.w3.org/1999/xlink" content-type="institution" xlink:title="Wildlife Heritage Trust of Sri Lanka" id="ABBRID0EKFAG" xlink:type="simple">WHT</abbrev> 11075, 64.2 mm SL, Bolgoda River basin, Bellanwila-Attidiya; <abbrev xmlns:xlink="http://www.w3.org/1999/xlink" content-type="institution" xlink:title="Wildlife Heritage Trust of Sri Lanka" id="ABBRID0EPFAG" xlink:type="simple">WHT</abbrev> 11046, 54.2 mm SL, Mi Oya basin, Puttlam; <abbrev xmlns:xlink="http://www.w3.org/1999/xlink" content-type="institution" xlink:title="Wildlife Heritage Trust of Sri Lanka" id="ABBRID0EUFAG" xlink:type="simple">WHT</abbrev> 11081, 45.1 mm SL, Mi Oya basin, Puttlam; <abbrev xmlns:xlink="http://www.w3.org/1999/xlink" content-type="institution" xlink:title="Wildlife Heritage Trust of Sri Lanka" id="ABBRID0EZFAG" xlink:type="simple">WHT</abbrev> 11052, 45.9 mm SL, Kelani River basin, Deraniyagala; <abbrev xmlns:xlink="http://www.w3.org/1999/xlink" content-type="institution" xlink:title="Wildlife Heritage Trust of Sri Lanka" id="ABBRID0E5FAG" xlink:type="simple">WHT</abbrev> 11070, 40.0 mm SL, Kelani River basin, Deraniyagala. <bold>Other material</bold> (identified for distribution data, but not measured): <abbrev xmlns:xlink="http://www.w3.org/1999/xlink" content-type="institution" xlink:title="Wildlife Heritage Trust of Sri Lanka" id="ABBRID0EFGAG" xlink:type="simple">WHT</abbrev> 30789, Mahaweli River basin, Wasgamuwa; <abbrev xmlns:xlink="http://www.w3.org/1999/xlink" content-type="institution" xlink:title="Department of Molecular Biology and Biotechnology, University of Peradeniya, Sri Lanka" id="ABBRID0EKGAG" xlink:type="simple">DZ</abbrev> 3434, Mahaweli River basin, Naula; <abbrev xmlns:xlink="http://www.w3.org/1999/xlink" content-type="institution" xlink:title="Department of Molecular Biology and Biotechnology, University of Peradeniya, Sri Lanka" id="ABBRID0EPGAG" xlink:type="simple">DZ</abbrev> 1504, Mahaweli River basin, Ulhitiya; <abbrev xmlns:xlink="http://www.w3.org/1999/xlink" content-type="institution" xlink:title="Wildlife Heritage Trust of Sri Lanka" id="ABBRID0EUGAG" xlink:type="simple">WHT</abbrev> 30263, Deduru Oya basin, Wewagama, Kuliyapitiya; <abbrev xmlns:xlink="http://www.w3.org/1999/xlink" content-type="institution" xlink:title="Wildlife Heritage Trust of Sri Lanka" id="ABBRID0EZGAG" xlink:type="simple">WHT</abbrev> 30679, Deduru Oya basin; <abbrev xmlns:xlink="http://www.w3.org/1999/xlink" content-type="institution" xlink:title="Wildlife Heritage Trust of Sri Lanka" id="ABBRID0E5GAG" xlink:type="simple">WHT</abbrev> 2158, Kirindi Oya basin, Tissamaharama; <abbrev xmlns:xlink="http://www.w3.org/1999/xlink" content-type="institution" xlink:title="Department of Molecular Biology and Biotechnology, University of Peradeniya, Sri Lanka" id="ABBRID0EDHAG" xlink:type="simple">DZ</abbrev> 4423, Kirindi Oya basin, Lunugamwehera; <abbrev xmlns:xlink="http://www.w3.org/1999/xlink" content-type="institution" xlink:title="Wildlife Heritage Trust of Sri Lanka" id="ABBRID0EIHAG" xlink:type="simple">WHT</abbrev> 30723, Heda Oya, Lahugala; <abbrev xmlns:xlink="http://www.w3.org/1999/xlink" content-type="institution" xlink:title="Wildlife Heritage Trust of Sri Lanka" id="ABBRID0ENHAG" xlink:type="simple">WHT</abbrev> 30310, Kala Oya basin, Eluwankulam; <abbrev xmlns:xlink="http://www.w3.org/1999/xlink" content-type="institution" xlink:title="Wildlife Heritage Trust of Sri Lanka" id="ABBRID0ESHAG" xlink:type="simple">WHT</abbrev> 30167, Malwathu Oya basin, Anuradhapura; <abbrev xmlns:xlink="http://www.w3.org/1999/xlink" content-type="institution" xlink:title="Department of Molecular Biology and Biotechnology, University of Peradeniya, Sri Lanka" id="ABBRID0EXHAG" xlink:type="simple">DZ</abbrev> 4042, Attanagalu Oya basin, Yakkala; <abbrev xmlns:xlink="http://www.w3.org/1999/xlink" content-type="institution" xlink:title="Department of Molecular Biology and Biotechnology, University of Peradeniya, Sri Lanka" id="ABBRID0E3HAG" xlink:type="simple">DZ</abbrev> 3577, Mi Oya basin, Galgamuwa; <abbrev xmlns:xlink="http://www.w3.org/1999/xlink" content-type="institution" xlink:title="Department of Molecular Biology and Biotechnology, University of Peradeniya, Sri Lanka" id="ABBRID0EBIAG" xlink:type="simple">DZ</abbrev> 3292, Kalu River basin, Remuna.</p></tp:treatment-sec><tp:treatment-sec sec-type="diagnosis" id="SECID0EGIAG"><title>Diagnosis.</title><p><italic><tp:taxon-name><tp:taxon-name-part taxon-name-part-type="genus" reg="Amblypharyngodon">Amblypharyngodon</tp:taxon-name-part><tp:taxon-name-part taxon-name-part-type="species" reg="grandisquamis">grandisquamis</tp:taxon-name-part></tp:taxon-name></italic> is distinguished from <italic><tp:taxon-name><tp:taxon-name-part taxon-name-part-type="genus" reg="Amblypharyngodon">A.</tp:taxon-name-part><tp:taxon-name-part taxon-name-part-type="species" reg="melettinus">melettinus</tp:taxon-name-part></tp:taxon-name></italic> by having a deeper body (26.9–31.2% SL in <italic><tp:taxon-name><tp:taxon-name-part taxon-name-part-type="genus" reg="Amblypharyngodon">A.</tp:taxon-name-part><tp:taxon-name-part taxon-name-part-type="species" reg="grandisquamis">grandisquamis</tp:taxon-name-part></tp:taxon-name></italic>, vs. 22.9–26.3 in <italic><tp:taxon-name><tp:taxon-name-part taxon-name-part-type="genus" reg="Amblypharyngodon">A.</tp:taxon-name-part><tp:taxon-name-part taxon-name-part-type="species" reg="melettinus">melettinus</tp:taxon-name-part></tp:taxon-name></italic>); fewer pored lateral-line scales (8–16 (25), 19 (1), vs. 15(1), 17–21 (13) in <italic><tp:taxon-name><tp:taxon-name-part taxon-name-part-type="genus" reg="Amblypharyngodon">A.</tp:taxon-name-part><tp:taxon-name-part taxon-name-part-type="species" reg="melettinus">melettinus</tp:taxon-name-part></tp:taxon-name></italic>: Figure <xref ref-type="fig" rid="F3">3A</xref>); more caudal vertebrae (18–19 (5), vs. 17 (2) in <italic><tp:taxon-name><tp:taxon-name-part taxon-name-part-type="genus" reg="Amblypharyngodon">A.</tp:taxon-name-part><tp:taxon-name-part taxon-name-part-type="species" reg="melettinus">melettinus</tp:taxon-name-part></tp:taxon-name></italic>); 2–4 minute foramina (absent in <italic><tp:taxon-name><tp:taxon-name-part taxon-name-part-type="genus" reg="Amblypharyngodon">A.</tp:taxon-name-part><tp:taxon-name-part taxon-name-part-type="species" reg="melettinus">melettinus</tp:taxon-name-part></tp:taxon-name></italic>) in addition to a large foramen on the base of the lateral arm of the fifth ceratobranchial; and absence of a minute foramen at the base of the medial arm of the fifth ceratobranchial (present in <italic><tp:taxon-name><tp:taxon-name-part taxon-name-part-type="genus" reg="Amblypharyngodon">A.</tp:taxon-name-part><tp:taxon-name-part taxon-name-part-type="species" reg="melettinus">melettinus</tp:taxon-name-part></tp:taxon-name></italic>). It differs from <italic><tp:taxon-name><tp:taxon-name-part taxon-name-part-type="genus" reg="Amblypharyngodon">A.</tp:taxon-name-part><tp:taxon-name-part taxon-name-part-type="species" reg="microlepis">microlepis</tp:taxon-name-part></tp:taxon-name></italic> by having fewer scales in the lateral series (42–56 vs. 55–65 in <italic><tp:taxon-name><tp:taxon-name-part taxon-name-part-type="genus" reg="Amblypharyngodon">A.</tp:taxon-name-part><tp:taxon-name-part taxon-name-part-type="species" reg="microlepis">microlepis</tp:taxon-name-part></tp:taxon-name></italic>) and a greater body depth (26.9–31.2% SL vs. 24.3–26.3 in <italic><tp:taxon-name><tp:taxon-name-part taxon-name-part-type="genus" reg="Amblypharyngodon">A.</tp:taxon-name-part><tp:taxon-name-part taxon-name-part-type="species" reg="microlepis">microlepis</tp:taxon-name-part></tp:taxon-name></italic>); from <italic><tp:taxon-name><tp:taxon-name-part taxon-name-part-type="genus" reg="Amblypharyngodon">A.</tp:taxon-name-part><tp:taxon-name-part taxon-name-part-type="species" reg="mola">mola</tp:taxon-name-part></tp:taxon-name></italic> by a lesser dorsal-fin height (21.1–27.6% SL vs. 27.8–29.2 in <italic><tp:taxon-name><tp:taxon-name-part taxon-name-part-type="genus" reg="Amblypharyngodon">A.</tp:taxon-name-part><tp:taxon-name-part taxon-name-part-type="species" reg="mola">mola</tp:taxon-name-part></tp:taxon-name></italic>), shorter eye diameter (22.7–30.5% HL vs. 31.3–36.6 in <italic><tp:taxon-name><tp:taxon-name-part taxon-name-part-type="genus" reg="Amblypharyngodon">A.</tp:taxon-name-part><tp:taxon-name-part taxon-name-part-type="species" reg="mola">mola</tp:taxon-name-part></tp:taxon-name></italic>), fewer scales in the lateral series (42–56 vs. 69–73 in <italic><tp:taxon-name><tp:taxon-name-part taxon-name-part-type="genus" reg="Amblypharyngodon">A.</tp:taxon-name-part><tp:taxon-name-part taxon-name-part-type="species" reg="mola">mola</tp:taxon-name-part></tp:taxon-name></italic>: Figure <xref ref-type="fig" rid="F3">3B</xref>), fewer circumpeduncular scales (20–24 vs. 27–31 in <italic><tp:taxon-name><tp:taxon-name-part taxon-name-part-type="genus" reg="Amblypharyngodon">A.</tp:taxon-name-part><tp:taxon-name-part taxon-name-part-type="species" reg="mola">mola</tp:taxon-name-part></tp:taxon-name></italic>: Figure <xref ref-type="fig" rid="F3">3C</xref>), and fewer scale rows between the origins of the dorsal and pelvic fins (14–17 vs. 23–25 in <italic><tp:taxon-name><tp:taxon-name-part taxon-name-part-type="genus" reg="Amblypharyngodon">A.</tp:taxon-name-part><tp:taxon-name-part taxon-name-part-type="species" reg="mola">mola</tp:taxon-name-part></tp:taxon-name></italic>: Figure <xref ref-type="fig" rid="F3">3D</xref>); from <italic><tp:taxon-name><tp:taxon-name-part taxon-name-part-type="genus" reg="Amblypharyngodon">A.</tp:taxon-name-part><tp:taxon-name-part taxon-name-part-type="species" reg="chulabhornae">chulabhornae</tp:taxon-name-part></tp:taxon-name></italic> by having more pored lateral-line scales (8–16 (25) or 19 (1) vs. 6–7 in <italic><tp:taxon-name><tp:taxon-name-part taxon-name-part-type="genus" reg="Amblypharyngodon">A.</tp:taxon-name-part><tp:taxon-name-part taxon-name-part-type="species" reg="chulabhornae">chulabhornae</tp:taxon-name-part></tp:taxon-name></italic>) and more vertebrae (33–34 (5) vs. 31–32 in <italic><tp:taxon-name><tp:taxon-name-part taxon-name-part-type="genus" reg="Amblypharyngodon">A.</tp:taxon-name-part><tp:taxon-name-part taxon-name-part-type="species" reg="chulabhornae">chulabhornae</tp:taxon-name-part></tp:taxon-name></italic>); and from <italic><tp:taxon-name><tp:taxon-name-part taxon-name-part-type="genus" reg="Amblypharyngodon">A.</tp:taxon-name-part><tp:taxon-name-part taxon-name-part-type="species" reg="atkinsonii">atkinsonii</tp:taxon-name-part></tp:taxon-name></italic> by having fewer scales in the lateral series (42–56 vs. 55–61 in <italic><tp:taxon-name><tp:taxon-name-part taxon-name-part-type="genus" reg="Amblypharyngodon">A.</tp:taxon-name-part><tp:taxon-name-part taxon-name-part-type="species" reg="atkinsonii">atkinsonii</tp:taxon-name-part></tp:taxon-name></italic>), a lesser body depth (26.9–31.2% SL, vs. 40.5 in <italic><tp:taxon-name><tp:taxon-name-part taxon-name-part-type="genus" reg="Amblypharyngodon">A.</tp:taxon-name-part><tp:taxon-name-part taxon-name-part-type="species" reg="atkinsonii">atkinsonii</tp:taxon-name-part></tp:taxon-name></italic>), and fewer scale rows between the origins of the dorsal and pelvic fins (14–17 vs. 21 in <italic><tp:taxon-name><tp:taxon-name-part taxon-name-part-type="genus" reg="Amblypharyngodon">A.</tp:taxon-name-part><tp:taxon-name-part taxon-name-part-type="species" reg="atkinsonii">atkinsonii</tp:taxon-name-part></tp:taxon-name></italic>).</p><fig id="F3" position="float" orientation="portrait"><label>Figure 3.</label><caption><p>Boxplots representing the distribution of <bold>A</bold> pored lateral-line scales <bold>B</bold> lateral series scales <bold>C</bold> circumpeduncular scales and <bold>D</bold> total transverse scales in recent material of <italic><tp:taxon-name><tp:taxon-name-part taxon-name-part-type="genus" reg="Amblypharyngodon">A.</tp:taxon-name-part><tp:taxon-name-part taxon-name-part-type="species" reg="grandisquamis">grandisquamis</tp:taxon-name-part></tp:taxon-name></italic>, <italic><tp:taxon-name><tp:taxon-name-part taxon-name-part-type="genus" reg="Amblypharyngodon">A.</tp:taxon-name-part><tp:taxon-name-part taxon-name-part-type="species" reg="melettinus">melettinus</tp:taxon-name-part></tp:taxon-name></italic>, and <italic><tp:taxon-name><tp:taxon-name-part taxon-name-part-type="genus" reg="Amblypharyngodon">A.</tp:taxon-name-part><tp:taxon-name-part taxon-name-part-type="species" reg="mola">mola</tp:taxon-name-part></tp:taxon-name></italic>.</p></caption><graphic xmlns:xlink="http://www.w3.org/1999/xlink" xlink:href="zookeys-820-025-g003.jpg" position="float" orientation="portrait" xlink:type="simple" id="oo_259619.jpg"/></fig></tp:treatment-sec><tp:treatment-sec sec-type="description" id="SECID0EERAG"><title>Description.</title><p>For general appearance, see Figure <xref ref-type="fig" rid="F4">4</xref>; morphometric data are provided in Table <xref ref-type="table" rid="T5">5</xref>. Head and body oblong, slightly compressed. Head wider than body. Body depth greatest at dorsal-fin origin. Snout short, subequal to eye diameter, dorsally rounded, laterally subtriangular. Mouth terminal; symphysial knob present, small, elongated, fitting into shallow groove on inner margin of upper jaw with mouth closed.</p><table-wrap id="T5" position="float" orientation="portrait"><label>Table 5.</label><caption><p>Morphometric data for <italic><tp:taxon-name><tp:taxon-name-part taxon-name-part-type="genus" reg="Amblypharyngodon">Amblypharyngodon</tp:taxon-name-part><tp:taxon-name-part taxon-name-part-type="species" reg="grandisquamis">grandisquamis</tp:taxon-name-part></tp:taxon-name></italic> (SU 22868, <abbrev xmlns:xlink="http://www.w3.org/1999/xlink" content-type="institution" xlink:title="Wildlife Heritage Trust of Sri Lanka" id="ABBRID0EH4AK" xlink:type="simple">WHT</abbrev> 30275, <abbrev xmlns:xlink="http://www.w3.org/1999/xlink" content-type="institution" xlink:title="Wildlife Heritage Trust of Sri Lanka" id="ABBRID0EM4AK" xlink:type="simple">WHT</abbrev> 64, <abbrev xmlns:xlink="http://www.w3.org/1999/xlink" content-type="institution" xlink:title="Wildlife Heritage Trust of Sri Lanka" id="ABBRID0ER4AK" xlink:type="simple">WHT</abbrev> 30790, <abbrev xmlns:xlink="http://www.w3.org/1999/xlink" content-type="institution" xlink:title="Wildlife Heritage Trust of Sri Lanka" id="ABBRID0EW4AK" xlink:type="simple">WHT</abbrev> 32, <abbrev xmlns:xlink="http://www.w3.org/1999/xlink" content-type="institution" xlink:title="Wildlife Heritage Trust of Sri Lanka" id="ABBRID0E24AK" xlink:type="simple">WHT</abbrev> 30260, <abbrev xmlns:xlink="http://www.w3.org/1999/xlink" content-type="institution" xlink:title="Wildlife Heritage Trust of Sri Lanka" id="ABBRID0EA5AK" xlink:type="simple">WHT</abbrev> 30167, <abbrev xmlns:xlink="http://www.w3.org/1999/xlink" content-type="institution" xlink:title="Wildlife Heritage Trust of Sri Lanka" id="ABBRID0EF5AK" xlink:type="simple">WHT</abbrev> 45, <abbrev xmlns:xlink="http://www.w3.org/1999/xlink" content-type="institution" xlink:title="Department of Molecular Biology and Biotechnology, University of Peradeniya, Sri Lanka" id="ABBRID0EK5AK" xlink:type="simple">DZ</abbrev> 3193, <abbrev xmlns:xlink="http://www.w3.org/1999/xlink" content-type="institution" xlink:title="Department of Molecular Biology and Biotechnology, University of Peradeniya, Sri Lanka" id="ABBRID0EP5AK" xlink:type="simple">DZ</abbrev> 3564), <italic><tp:taxon-name><tp:taxon-name-part taxon-name-part-type="genus" reg="Amblypharyngodon">A.</tp:taxon-name-part><tp:taxon-name-part taxon-name-part-type="species" reg="melettinus">melettinus</tp:taxon-name-part></tp:taxon-name></italic> (<named-content xmlns:xlink="http://www.w3.org/1999/xlink" content-type="dwc:institutional_code" xlink:type="simple">MNHN</named-content> 3812, <abbrev xmlns:xlink="http://www.w3.org/1999/xlink" content-type="institution" xlink:title="Wildlife Heritage Trust of Sri Lanka" id="ABBRID0EE6AK" xlink:type="simple">WHT</abbrev> 7419, <abbrev xmlns:xlink="http://www.w3.org/1999/xlink" content-type="institution" xlink:title="Wildlife Heritage Trust of Sri Lanka" id="ABBRID0EJ6AK" xlink:type="simple">WHT</abbrev> 7420, <abbrev xmlns:xlink="http://www.w3.org/1999/xlink" content-type="institution" xlink:title="Wildlife Heritage Trust of Sri Lanka" id="ABBRID0EO6AK" xlink:type="simple">WHT</abbrev> 30329, <abbrev xmlns:xlink="http://www.w3.org/1999/xlink" content-type="institution" xlink:title="Wildlife Heritage Trust of Sri Lanka" id="ABBRID0ET6AK" xlink:type="simple">WHT</abbrev> 30787), and <italic><tp:taxon-name><tp:taxon-name-part taxon-name-part-type="genus" reg="Amblypharyngodon">A.</tp:taxon-name-part><tp:taxon-name-part taxon-name-part-type="species" reg="mola">mola</tp:taxon-name-part></tp:taxon-name></italic> (<abbrev xmlns:xlink="http://www.w3.org/1999/xlink" content-type="institution" xlink:title="Wildlife Heritage Trust of Sri Lanka" id="ABBRID0EDABK" xlink:type="simple">WHT</abbrev> 30316).</p></caption><table id="TID0ERMCI" rules="all"><tbody><tr><th rowspan="3" colspan="1"/><th rowspan="1" colspan="8">
                      <italic><tp:taxon-name>
                          <tp:taxon-name-part taxon-name-part-type="genus" reg="Amblypharyngodon">A.</tp:taxon-name-part>
                          <tp:taxon-name-part taxon-name-part-type="species" reg="grandisquamis">grandisquamis</tp:taxon-name-part>
                        </tp:taxon-name></italic>
                    </th><th rowspan="1" colspan="8">
                      <italic><tp:taxon-name>
                          <tp:taxon-name-part taxon-name-part-type="genus" reg="Amblypharyngodon">A.</tp:taxon-name-part>
                          <tp:taxon-name-part taxon-name-part-type="species" reg="melettinus">melettinus</tp:taxon-name-part>
                        </tp:taxon-name></italic>
                    </th><th rowspan="2" colspan="4"><italic><tp:taxon-name><tp:taxon-name-part taxon-name-part-type="genus" reg="Amblypharyngodon">A.</tp:taxon-name-part><tp:taxon-name-part taxon-name-part-type="species" reg="mola">mola</tp:taxon-name-part></tp:taxon-name></italic> (n = 5)</th></tr><tr><th rowspan="1" colspan="4">paratypes of <italic><tp:taxon-name><tp:taxon-name-part taxon-name-part-type="genus" reg="Amblypharyngodon">A.</tp:taxon-name-part><tp:taxon-name-part taxon-name-part-type="species" reg="grandisquamis">grandisquamis</tp:taxon-name-part></tp:taxon-name></italic> (n = 8)</th><th rowspan="1" colspan="4">recently collected material of <italic><tp:taxon-name><tp:taxon-name-part taxon-name-part-type="genus" reg="Amblypharyngodon">A.</tp:taxon-name-part><tp:taxon-name-part taxon-name-part-type="species" reg="grandisquamis">grandisquamis</tp:taxon-name-part></tp:taxon-name></italic> (n = 23)</th><th rowspan="1" colspan="4">syntypes of <italic><tp:taxon-name><tp:taxon-name-part taxon-name-part-type="genus" reg="Amblypharyngodon">A.</tp:taxon-name-part><tp:taxon-name-part taxon-name-part-type="species" reg="melettinus">melettinus</tp:taxon-name-part></tp:taxon-name></italic> (n = 5)</th><th rowspan="1" colspan="4">recently collected material of <italic><tp:taxon-name><tp:taxon-name-part taxon-name-part-type="genus" reg="Amblypharyngodon">A.</tp:taxon-name-part><tp:taxon-name-part taxon-name-part-type="species" reg="melettinus">melettinus</tp:taxon-name-part></tp:taxon-name></italic> (n = 14)</th></tr><tr><th rowspan="1" colspan="1">min</th><th rowspan="1" colspan="1">max</th><th rowspan="1" colspan="1">mean</th><th rowspan="1" colspan="1">s.d.</th><th rowspan="1" colspan="1">min</th><th rowspan="1" colspan="1">max</th><th rowspan="1" colspan="1">mean</th><th rowspan="1" colspan="1">s.d.</th><th rowspan="1" colspan="1">min</th><th rowspan="1" colspan="1">max</th><th rowspan="1" colspan="1">mean</th><th rowspan="1" colspan="1">s.d.</th><th rowspan="1" colspan="1">min</th><th rowspan="1" colspan="1">max</th><th rowspan="1" colspan="1">mean</th><th rowspan="1" colspan="1">s.d.</th><th rowspan="1" colspan="1">min</th><th rowspan="1" colspan="1">max</th><th rowspan="1" colspan="1">mean</th><th rowspan="1" colspan="1">s.d.</th></tr><tr><td rowspan="1" colspan="1">Standard length (mm)</td><td rowspan="1" colspan="1">56.4</td><td rowspan="1" colspan="1">65.4</td><td rowspan="1" colspan="1">–</td><td rowspan="1" colspan="1">–</td><td rowspan="1" colspan="1">45.4</td><td rowspan="1" colspan="1">76.4</td><td rowspan="1" colspan="1">–</td><td rowspan="1" colspan="1">–</td><td rowspan="1" colspan="1">60.7</td><td rowspan="1" colspan="1">65.7</td><td rowspan="1" colspan="1">–</td><td rowspan="1" colspan="1">–</td><td rowspan="1" colspan="1">51.4</td><td rowspan="1" colspan="1">77.3</td><td rowspan="1" colspan="1">–</td><td rowspan="1" colspan="1">–</td><td rowspan="1" colspan="1">43.2</td><td rowspan="1" colspan="1">47.5</td><td rowspan="1" colspan="1">–</td><td rowspan="1" colspan="1">–</td></tr><tr><td rowspan="1" colspan="21">
                      <bold>As percentage of standard length</bold>
                    </td></tr><tr><td rowspan="1" colspan="1">Total length</td><td rowspan="1" colspan="1">–</td><td rowspan="1" colspan="1">–</td><td rowspan="1" colspan="1">–</td><td rowspan="1" colspan="1">–</td><td rowspan="1" colspan="1">125</td><td rowspan="1" colspan="1">128</td><td rowspan="1" colspan="1">127</td><td rowspan="1" colspan="1">0.9</td><td rowspan="1" colspan="1">–</td><td rowspan="1" colspan="1">–</td><td rowspan="1" colspan="1">–</td><td rowspan="1" colspan="1">–</td><td rowspan="1" colspan="1">126</td><td rowspan="1" colspan="1">131</td><td rowspan="1" colspan="1">128</td><td rowspan="1" colspan="1">1.4</td><td rowspan="1" colspan="1">126</td><td rowspan="1" colspan="1">132</td><td rowspan="1" colspan="1">130</td><td rowspan="1" colspan="1">2.6</td></tr><tr><td rowspan="1" colspan="1">Predorsal length</td><td rowspan="1" colspan="1">–</td><td rowspan="1" colspan="1">–</td><td rowspan="1" colspan="1">–</td><td rowspan="1" colspan="1">–</td><td rowspan="1" colspan="1">52.8</td><td rowspan="1" colspan="1">57.7</td><td rowspan="1" colspan="1">55.2</td><td rowspan="1" colspan="1">1.3</td><td rowspan="1" colspan="1">–</td><td rowspan="1" colspan="1">–</td><td rowspan="1" colspan="1">–</td><td rowspan="1" colspan="1">–</td><td rowspan="1" colspan="1">53.8</td><td rowspan="1" colspan="1">56.7</td><td rowspan="1" colspan="1">55.2</td><td rowspan="1" colspan="1">0.8</td><td rowspan="1" colspan="1">51.5</td><td rowspan="1" colspan="1">56.3</td><td rowspan="1" colspan="1">54.7</td><td rowspan="1" colspan="1">1.9</td></tr><tr><td rowspan="1" colspan="1">Postdorsal length</td><td rowspan="1" colspan="1">–</td><td rowspan="1" colspan="1">–</td><td rowspan="1" colspan="1">–</td><td rowspan="1" colspan="1">–</td><td rowspan="1" colspan="1">47.4</td><td rowspan="1" colspan="1">53.1</td><td rowspan="1" colspan="1">50.4</td><td rowspan="1" colspan="1">1.5</td><td rowspan="1" colspan="1">–</td><td rowspan="1" colspan="1">–</td><td rowspan="1" colspan="1">–</td><td rowspan="1" colspan="1">–</td><td rowspan="1" colspan="1">46.9</td><td rowspan="1" colspan="1">50.0</td><td rowspan="1" colspan="1">48.6</td><td rowspan="1" colspan="1">0.9</td><td rowspan="1" colspan="1">48.9</td><td rowspan="1" colspan="1">52.6</td><td rowspan="1" colspan="1">50.3</td><td rowspan="1" colspan="1">1.5</td></tr><tr><td rowspan="1" colspan="1">Preanal length</td><td rowspan="1" colspan="1">–</td><td rowspan="1" colspan="1">–</td><td rowspan="1" colspan="1">–</td><td rowspan="1" colspan="1">–</td><td rowspan="1" colspan="1">64.3</td><td rowspan="1" colspan="1">69.4</td><td rowspan="1" colspan="1">67.4</td><td rowspan="1" colspan="1">1.3</td><td rowspan="1" colspan="1">–</td><td rowspan="1" colspan="1">–</td><td rowspan="1" colspan="1">–</td><td rowspan="1" colspan="1">–</td><td rowspan="1" colspan="1">68.9</td><td rowspan="1" colspan="1">72.6</td><td rowspan="1" colspan="1">70.6</td><td rowspan="1" colspan="1">1.3</td><td rowspan="1" colspan="1">67.8</td><td rowspan="1" colspan="1">69.7</td><td rowspan="1" colspan="1">68.5</td><td rowspan="1" colspan="1">0.8</td></tr><tr><td rowspan="1" colspan="1">Prepelvic length</td><td rowspan="1" colspan="1">–</td><td rowspan="1" colspan="1">–</td><td rowspan="1" colspan="1">–</td><td rowspan="1" colspan="1">–</td><td rowspan="1" colspan="1">47.6</td><td rowspan="1" colspan="1">52.3</td><td rowspan="1" colspan="1">49.7</td><td rowspan="1" colspan="1">1.2</td><td rowspan="1" colspan="1">–</td><td rowspan="1" colspan="1">–</td><td rowspan="1" colspan="1">–</td><td rowspan="1" colspan="1">–</td><td rowspan="1" colspan="1">48.8</td><td rowspan="1" colspan="1">53.1</td><td rowspan="1" colspan="1">50.9</td><td rowspan="1" colspan="1">1.4</td><td rowspan="1" colspan="1">48.6</td><td rowspan="1" colspan="1">53.9</td><td rowspan="1" colspan="1">50.3</td><td rowspan="1" colspan="1">2.1</td></tr><tr><td rowspan="1" colspan="1">Caudal peduncle length</td><td rowspan="1" colspan="1">19.9</td><td rowspan="1" colspan="1">24.2</td><td rowspan="1" colspan="1">22.7</td><td rowspan="1" colspan="1">2.1</td><td rowspan="1" colspan="1">21.1</td><td rowspan="1" colspan="1">25.7</td><td rowspan="1" colspan="1">23.9</td><td rowspan="1" colspan="1">1.1</td><td rowspan="1" colspan="1">17.8</td><td rowspan="1" colspan="1">21.1</td><td rowspan="1" colspan="1">18.9</td><td rowspan="1" colspan="1">1.3</td><td rowspan="1" colspan="1">20.4</td><td rowspan="1" colspan="1">23.8</td><td rowspan="1" colspan="1">21.7</td><td rowspan="1" colspan="1">0.8</td><td rowspan="1" colspan="1">19.4</td><td rowspan="1" colspan="1">22.1</td><td rowspan="1" colspan="1">21.3</td><td rowspan="1" colspan="1">1.1</td></tr><tr><td rowspan="1" colspan="1">Caudal peduncle depth</td><td rowspan="1" colspan="1">10.6</td><td rowspan="1" colspan="1">13.3</td><td rowspan="1" colspan="1">12.0</td><td rowspan="1" colspan="1">0.9</td><td rowspan="1" colspan="1">11.4</td><td rowspan="1" colspan="1">13.9</td><td rowspan="1" colspan="1">12.5</td><td rowspan="1" colspan="1">0.6</td><td rowspan="1" colspan="1">12.2</td><td rowspan="1" colspan="1">13.2</td><td rowspan="1" colspan="1">12.7</td><td rowspan="1" colspan="1">0.4</td><td rowspan="1" colspan="1">10.3</td><td rowspan="1" colspan="1">12.4</td><td rowspan="1" colspan="1">11.3</td><td rowspan="1" colspan="1">0.7</td><td rowspan="1" colspan="1">10.7</td><td rowspan="1" colspan="1">11.8</td><td rowspan="1" colspan="1">11.2</td><td rowspan="1" colspan="1">0.5</td></tr><tr><td rowspan="1" colspan="1">Body depth</td><td rowspan="1" colspan="1">29.3</td><td rowspan="1" colspan="1">33.6</td><td rowspan="1" colspan="1">31.8</td><td rowspan="1" colspan="1">1.6</td><td rowspan="1" colspan="1">26.9</td><td rowspan="1" colspan="1">31.2</td><td rowspan="1" colspan="1">29.0</td><td rowspan="1" colspan="1">1.2</td><td rowspan="1" colspan="1">23.2</td><td rowspan="1" colspan="1">28.8</td><td rowspan="1" colspan="1">26.6</td><td rowspan="1" colspan="1">2.3</td><td rowspan="1" colspan="1">22.9</td><td rowspan="1" colspan="1">26.3</td><td rowspan="1" colspan="1">24.7</td><td rowspan="1" colspan="1">1.0</td><td rowspan="1" colspan="1">28.0</td><td rowspan="1" colspan="1">29.7</td><td rowspan="1" colspan="1">28.7</td><td rowspan="1" colspan="1">0.7</td></tr><tr><td rowspan="1" colspan="1">Dorsal–fin height</td><td rowspan="1" colspan="1">–</td><td rowspan="1" colspan="1">–</td><td rowspan="1" colspan="1">–</td><td rowspan="1" colspan="1">–</td><td rowspan="1" colspan="1">21.1</td><td rowspan="1" colspan="1">27.6</td><td rowspan="1" colspan="1">24.5</td><td rowspan="1" colspan="1">2.0</td><td rowspan="1" colspan="1">–</td><td rowspan="1" colspan="1">–</td><td rowspan="1" colspan="1">–</td><td rowspan="1" colspan="1">–</td><td rowspan="1" colspan="1">21.9</td><td rowspan="1" colspan="1">26.1</td><td rowspan="1" colspan="1">23.8</td><td rowspan="1" colspan="1">1.3</td><td rowspan="1" colspan="1">27.8</td><td rowspan="1" colspan="1">29.2</td><td rowspan="1" colspan="1">28.2</td><td rowspan="1" colspan="1">0.6</td></tr><tr><td rowspan="1" colspan="1">Dorsal–fin base length</td><td rowspan="1" colspan="1">–</td><td rowspan="1" colspan="1">–</td><td rowspan="1" colspan="1">–</td><td rowspan="1" colspan="1">–</td><td rowspan="1" colspan="1">10.6</td><td rowspan="1" colspan="1">13.6</td><td rowspan="1" colspan="1">12.0</td><td rowspan="1" colspan="1">0.8</td><td rowspan="1" colspan="1">–</td><td rowspan="1" colspan="1">–</td><td rowspan="1" colspan="1">–</td><td rowspan="1" colspan="1">–</td><td rowspan="1" colspan="1">10.0</td><td rowspan="1" colspan="1">13.5</td><td rowspan="1" colspan="1">11.7</td><td rowspan="1" colspan="1">1.0</td><td rowspan="1" colspan="1">12.0</td><td rowspan="1" colspan="1">14.1</td><td rowspan="1" colspan="1">13.2</td><td rowspan="1" colspan="1">0.8</td></tr><tr><td rowspan="1" colspan="1">Anal–fin height</td><td rowspan="1" colspan="1">–</td><td rowspan="1" colspan="1">–</td><td rowspan="1" colspan="1">–</td><td rowspan="1" colspan="1">–</td><td rowspan="1" colspan="1">14.6</td><td rowspan="1" colspan="1">19.8</td><td rowspan="1" colspan="1">17.1</td><td rowspan="1" colspan="1">1.5</td><td rowspan="1" colspan="1">–</td><td rowspan="1" colspan="1">–</td><td rowspan="1" colspan="1">–</td><td rowspan="1" colspan="1">–</td><td rowspan="1" colspan="1">15.5</td><td rowspan="1" colspan="1">19.4</td><td rowspan="1" colspan="1">16.8</td><td rowspan="1" colspan="1">1.0</td><td rowspan="1" colspan="1">17.3</td><td rowspan="1" colspan="1">21.3</td><td rowspan="1" colspan="1">18.8</td><td rowspan="1" colspan="1">1.5</td></tr><tr><td rowspan="1" colspan="1">Anal–fin base length</td><td rowspan="1" colspan="1">–</td><td rowspan="1" colspan="1">–</td><td rowspan="1" colspan="1">–</td><td rowspan="1" colspan="1">–</td><td rowspan="1" colspan="1">10.1</td><td rowspan="1" colspan="1">13.3</td><td rowspan="1" colspan="1">11.7</td><td rowspan="1" colspan="1">0.8</td><td rowspan="1" colspan="1">–</td><td rowspan="1" colspan="1">–</td><td rowspan="1" colspan="1">–</td><td rowspan="1" colspan="1">–</td><td rowspan="1" colspan="1">10.0</td><td rowspan="1" colspan="1">12.6</td><td rowspan="1" colspan="1">11.6</td><td rowspan="1" colspan="1">0.9</td><td rowspan="1" colspan="1">13.0</td><td rowspan="1" colspan="1">15.1</td><td rowspan="1" colspan="1">14.1</td><td rowspan="1" colspan="1">0.9</td></tr><tr><td rowspan="1" colspan="1">Pelvic–fin height</td><td rowspan="1" colspan="1">–</td><td rowspan="1" colspan="1">–</td><td rowspan="1" colspan="1">–</td><td rowspan="1" colspan="1">–</td><td rowspan="1" colspan="1">14.7</td><td rowspan="1" colspan="1">19.4</td><td rowspan="1" colspan="1">16.8</td><td rowspan="1" colspan="1">1.2</td><td rowspan="1" colspan="1">–</td><td rowspan="1" colspan="1">–</td><td rowspan="1" colspan="1">–</td><td rowspan="1" colspan="1">–</td><td rowspan="1" colspan="1">15.8</td><td rowspan="1" colspan="1">18.6</td><td rowspan="1" colspan="1">16.9</td><td rowspan="1" colspan="1">0.9</td><td rowspan="1" colspan="1">17.5</td><td rowspan="1" colspan="1">19.6</td><td rowspan="1" colspan="1">18.7</td><td rowspan="1" colspan="1">0.8</td></tr><tr><td rowspan="1" colspan="1">Pelvic–fin base length</td><td rowspan="1" colspan="1">–</td><td rowspan="1" colspan="1">–</td><td rowspan="1" colspan="1">–</td><td rowspan="1" colspan="1">–</td><td rowspan="1" colspan="1">4.2</td><td rowspan="1" colspan="1">5.7</td><td rowspan="1" colspan="1">4.9</td><td rowspan="1" colspan="1">0.4</td><td rowspan="1" colspan="1">–</td><td rowspan="1" colspan="1">–</td><td rowspan="1" colspan="1">–</td><td rowspan="1" colspan="1">–</td><td rowspan="1" colspan="1">3.7</td><td rowspan="1" colspan="1">6.8</td><td rowspan="1" colspan="1">5.0</td><td rowspan="1" colspan="1">0.9</td><td rowspan="1" colspan="1">3.7</td><td rowspan="1" colspan="1">5.3</td><td rowspan="1" colspan="1">4.6</td><td rowspan="1" colspan="1">0.7</td></tr><tr><td rowspan="1" colspan="1">Pectoral fin height</td><td rowspan="1" colspan="1">–</td><td rowspan="1" colspan="1">–</td><td rowspan="1" colspan="1">–</td><td rowspan="1" colspan="1">–</td><td rowspan="1" colspan="1">15.6</td><td rowspan="1" colspan="1">21.5</td><td rowspan="1" colspan="1">18.6</td><td rowspan="1" colspan="1">1.5</td><td rowspan="1" colspan="1">–</td><td rowspan="1" colspan="1">–</td><td rowspan="1" colspan="1">–</td><td rowspan="1" colspan="1">–</td><td rowspan="1" colspan="1">17.2</td><td rowspan="1" colspan="1">19.9</td><td rowspan="1" colspan="1">18.2</td><td rowspan="1" colspan="1">0.7</td><td rowspan="1" colspan="1">20.0</td><td rowspan="1" colspan="1">22.3</td><td rowspan="1" colspan="1">21.4</td><td rowspan="1" colspan="1">1.0</td></tr><tr><td rowspan="1" colspan="1">Pelvic–anal distance</td><td rowspan="1" colspan="1">–</td><td rowspan="1" colspan="1">–</td><td rowspan="1" colspan="1">–</td><td rowspan="1" colspan="1">–</td><td rowspan="1" colspan="1">17.5</td><td rowspan="1" colspan="1">20.9</td><td rowspan="1" colspan="1">19.7</td><td rowspan="1" colspan="1">0.9</td><td rowspan="1" colspan="1">–</td><td rowspan="1" colspan="1">–</td><td rowspan="1" colspan="1">–</td><td rowspan="1" colspan="1">–</td><td rowspan="1" colspan="1">19.7</td><td rowspan="1" colspan="1">23.9</td><td rowspan="1" colspan="1">21.4</td><td rowspan="1" colspan="1">0.9</td><td rowspan="1" colspan="1">18.7</td><td rowspan="1" colspan="1">22.0</td><td rowspan="1" colspan="1">20.0</td><td rowspan="1" colspan="1">1.4</td></tr><tr><td rowspan="1" colspan="1">Head length</td><td rowspan="1" colspan="1">26.9</td><td rowspan="1" colspan="1">30.9</td><td rowspan="1" colspan="1">28.7</td><td rowspan="1" colspan="1">1.2</td><td rowspan="1" colspan="1">24.6</td><td rowspan="1" colspan="1">39.7</td><td rowspan="1" colspan="1">28.5</td><td rowspan="1" colspan="1">2.7</td><td rowspan="1" colspan="1">25.8</td><td rowspan="1" colspan="1">28.9</td><td rowspan="1" colspan="1">27.7</td><td rowspan="1" colspan="1">1.3</td><td rowspan="1" colspan="1">26.1</td><td rowspan="1" colspan="1">29.0</td><td rowspan="1" colspan="1">27.4</td><td rowspan="1" colspan="1">1.0</td><td rowspan="1" colspan="1">25.9</td><td rowspan="1" colspan="1">29.4</td><td rowspan="1" colspan="1">27.7</td><td rowspan="1" colspan="1">1.4</td></tr><tr><td rowspan="1" colspan="1">Head depth</td><td rowspan="1" colspan="1">–</td><td rowspan="1" colspan="1">–</td><td rowspan="1" colspan="1">–</td><td rowspan="1" colspan="1">–</td><td rowspan="1" colspan="1">18.2</td><td rowspan="1" colspan="1">31.5</td><td rowspan="1" colspan="1">21.1</td><td rowspan="1" colspan="1">2.4</td><td rowspan="1" colspan="1">–</td><td rowspan="1" colspan="1">–</td><td rowspan="1" colspan="1">–</td><td rowspan="1" colspan="1">–</td><td rowspan="1" colspan="1">18.5</td><td rowspan="1" colspan="1">20.3</td><td rowspan="1" colspan="1">19.6</td><td rowspan="1" colspan="1">0.6</td><td rowspan="1" colspan="1">20.4</td><td rowspan="1" colspan="1">22.5</td><td rowspan="1" colspan="1">21.4</td><td rowspan="1" colspan="1">0.8</td></tr><tr><td rowspan="1" colspan="21">
                      <bold>As percentage of head length</bold>
                    </td></tr><tr><td rowspan="1" colspan="1">Snout length</td><td rowspan="1" colspan="1">20.1</td><td rowspan="1" colspan="1">26.0</td><td rowspan="1" colspan="1">23.5</td><td rowspan="1" colspan="1">1.8</td><td rowspan="1" colspan="1">19.3</td><td rowspan="1" colspan="1">29.2</td><td rowspan="1" colspan="1">24.3</td><td rowspan="1" colspan="1">2.6</td><td rowspan="1" colspan="1">25.4</td><td rowspan="1" colspan="1">29.8</td><td rowspan="1" colspan="1">27.0</td><td rowspan="1" colspan="1">1.8</td><td rowspan="1" colspan="1">23.4</td><td rowspan="1" colspan="1">28.6</td><td rowspan="1" colspan="1">25.8</td><td rowspan="1" colspan="1">1.6</td><td rowspan="1" colspan="1">23.7</td><td rowspan="1" colspan="1">27.5</td><td rowspan="1" colspan="1">24.8</td><td rowspan="1" colspan="1">1.5</td></tr><tr><td rowspan="1" colspan="1">Eye diameter</td><td rowspan="1" colspan="1">24.1</td><td rowspan="1" colspan="1">26.9</td><td rowspan="1" colspan="1">26.2</td><td rowspan="1" colspan="1">1.2</td><td rowspan="1" colspan="1">22.7</td><td rowspan="1" colspan="1">30.5</td><td rowspan="1" colspan="1">27.0</td><td rowspan="1" colspan="1">2.6</td><td rowspan="1" colspan="1">26.8</td><td rowspan="1" colspan="1">30.4</td><td rowspan="1" colspan="1">28.2</td><td rowspan="1" colspan="1">1.5</td><td rowspan="1" colspan="1">25.2</td><td rowspan="1" colspan="1">33.5</td><td rowspan="1" colspan="1">28.8</td><td rowspan="1" colspan="1">2.3</td><td rowspan="1" colspan="1">31.3</td><td rowspan="1" colspan="1">36.6</td><td rowspan="1" colspan="1">33.7</td><td rowspan="1" colspan="1">2.5</td></tr><tr><td rowspan="1" colspan="1">Post–orbital head length</td><td rowspan="1" colspan="1">–</td><td rowspan="1" colspan="1">–</td><td rowspan="1" colspan="1">–</td><td rowspan="1" colspan="1">–</td><td rowspan="1" colspan="1">39.6</td><td rowspan="1" colspan="1">57.5</td><td rowspan="1" colspan="1">52.9</td><td rowspan="1" colspan="1">3.5</td><td rowspan="1" colspan="1">–</td><td rowspan="1" colspan="1">–</td><td rowspan="1" colspan="1">–</td><td rowspan="1" colspan="1">–</td><td rowspan="1" colspan="1">45.6</td><td rowspan="1" colspan="1">53.6</td><td rowspan="1" colspan="1">50.3</td><td rowspan="1" colspan="1">2.5</td><td rowspan="1" colspan="1">48.9</td><td rowspan="1" colspan="1">52.8</td><td rowspan="1" colspan="1">50.2</td><td rowspan="1" colspan="1">1.5</td></tr><tr><td rowspan="1" colspan="1">Inter–orbital width</td><td rowspan="1" colspan="1">31.9</td><td rowspan="1" colspan="1">36.6</td><td rowspan="1" colspan="1">34.7</td><td rowspan="1" colspan="1">1.6</td><td rowspan="1" colspan="1">24.4</td><td rowspan="1" colspan="1">42.3</td><td rowspan="1" colspan="1">36.6</td><td rowspan="1" colspan="1">3.5</td><td rowspan="1" colspan="1">28.3</td><td rowspan="1" colspan="1">38.5</td><td rowspan="1" colspan="1">34.9</td><td rowspan="1" colspan="1">3.9</td><td rowspan="1" colspan="1">31.8</td><td rowspan="1" colspan="1">38.0</td><td rowspan="1" colspan="1">34.8</td><td rowspan="1" colspan="1">1.5</td><td rowspan="1" colspan="1">32.8</td><td rowspan="1" colspan="1">37.1</td><td rowspan="1" colspan="1">34.9</td><td rowspan="1" colspan="1">1.7</td></tr><tr><td rowspan="1" colspan="1">Inter–narial width</td><td rowspan="1" colspan="1">–</td><td rowspan="1" colspan="1">–</td><td rowspan="1" colspan="1">–</td><td rowspan="1" colspan="1">–</td><td rowspan="1" colspan="1">14.7</td><td rowspan="1" colspan="1">28.6</td><td rowspan="1" colspan="1">21.8</td><td rowspan="1" colspan="1">2.7</td><td rowspan="1" colspan="1">–</td><td rowspan="1" colspan="1">–</td><td rowspan="1" colspan="1">–</td><td rowspan="1" colspan="1">–</td><td rowspan="1" colspan="1">19.5</td><td rowspan="1" colspan="1">25.3</td><td rowspan="1" colspan="1">22.1</td><td rowspan="1" colspan="1">1.9</td><td rowspan="1" colspan="1">22.1</td><td rowspan="1" colspan="1">24.4</td><td rowspan="1" colspan="1">23.3</td><td rowspan="1" colspan="1">1.2</td></tr></tbody></table></table-wrap><fig id="F4" position="float" orientation="portrait"><label>Figure 4.</label><caption><p><italic><tp:taxon-name><tp:taxon-name-part taxon-name-part-type="genus" reg="Amblypharyngodon">Amblypharyngodon</tp:taxon-name-part><tp:taxon-name-part taxon-name-part-type="species" reg="grandisquamis">grandisquamis</tp:taxon-name-part></tp:taxon-name></italic>, <bold>A</bold> in aquarium (~70 mm SL, not collected), Sri Lanka, Ulhitiya, Mahaweli River basin <bold>B</bold> in preservation (<abbrev xmlns:xlink="http://www.w3.org/1999/xlink" content-type="institution" xlink:title="Department of Molecular Biology and Biotechnology, University of Peradeniya, Sri Lanka" id="ABBRID0ET2AK" xlink:type="simple">DZ</abbrev> 3193A, 74.0 mm SL), Sri Lanka, Polonnaruwa, Mahaweli River basin <bold>C</bold> illustration of the holotype of <italic><tp:taxon-name><tp:taxon-name-part taxon-name-part-type="genus" reg="Amblypharyngodon">A.</tp:taxon-name-part><tp:taxon-name-part taxon-name-part-type="species" reg="grandisquamis">grandisquamis</tp:taxon-name-part></tp:taxon-name></italic> by <xref ref-type="bibr" rid="B24">Jordan and Starks (1917</xref>: pl. XLIV, <named-content xmlns:xlink="http://www.w3.org/1999/xlink" content-type="dwc:institutional_code" xlink:type="simple">FMNH</named-content> 58964).</p></caption><graphic xmlns:xlink="http://www.w3.org/1999/xlink" xlink:href="zookeys-820-025-g004.jpg" position="float" orientation="portrait" xlink:type="simple" id="oo_259620.jpg"/></fig><p>Lateral line incomplete, with 8 (1), 9 (2), 10 (4), 11 (4), 12 (6), 13 (5), 15 (1), 16 (2) or 19 (1) pored scales, 42 (1), 44 (1), 45 (4), 46 (3), 47 (4), 48 (4), 49 (2), 50 (1), 51 (1), 52 (2), 53 (2) or 56 (1) scales in lateral series plus 2–4 scales on base of caudal fin. <!--PageBreak -->Predorsal scales 27 (2), 28 (3), 29 (2), 30 (2) or 32 (1). Prepelvic scales 25 (1), 26 (1), 27 (1), 28 (1), 29 (1), 30 (2), 31 (1), 33 (1) or 34 (1). Lateral scale rows between origins of dorsal and pelvic fins ½8+1+5½ (1), ½8+1+6 (1), ½9+1+4½ (2), ½9+1+5½ (8), ½9+1+6 (1), ½9+1+6½ (2), ½10+1+4½ (1), ½10+1+5 (1), ½10+1+5½ (4), or ½10+1+6½ (5). Circumpeduncular scales 20 (2), 21 (7), 22 (10), 23 (5) or 24 (2).</p><p>Dorsal fin with two unbranched and seven branched rays, its origin just posterior to vertical through pelvic-fin origin, its distal margin straight. Anal fin with three unbranched and five branched rays, its origin slightly posterior to vertical through origin of dorsal fin, its distal margin slightly concave. Pectoral fin with a single unbranched and 11 (1), 12 (10), 13 (2), or 14 (1) branched rays, its origin anterior to posteriormost point of opercular opening, not reaching pelvic-fin origin when adpressed. Pectoral-fin axillary lobe rudimentary. Pelvic fin with one unbranched and 7 (3) or 8 (13) branched rays, its origin slightly closer to anal-fin origin than to origin of pectoral fin, its tip not reaching anal-fin origin when adpressed. Pelvic ‘axillary’ scale present. Caudal fin with 9 + 8 (14) branched rays, forked, lobes rounded distally, upper and lower lobes subequal.</p><!--PageBreak --><!--PageBreak --><!--PageBreak --><p>Vertebrae 15 + 18 = 33 (1), 15 + 19 = 34 (4). Pharyngeal teeth 5 + 2 + 1 (4), 5 + 3 + 1 (1) (Figure <xref ref-type="fig" rid="F5">5A–C</xref>). Fifth ceratobranchial with 2–4 minute foramina in addition to a large foramen at base of lateral arm; no foramen at base of medial arm (Figure <xref ref-type="fig" rid="F5">5A–C</xref>).</p><fig id="F5" position="float" orientation="portrait"><label>Figure 5.</label><caption><p>Comparison of the fifth ceratobranchial of <bold>A–C</bold><italic><tp:taxon-name><tp:taxon-name-part taxon-name-part-type="genus" reg="Amblypharyngodon">Amblypharyngodon</tp:taxon-name-part><tp:taxon-name-part taxon-name-part-type="species" reg="grandisquamis">grandisquamis</tp:taxon-name-part></tp:taxon-name></italic> and <bold>D</bold><italic><tp:taxon-name><tp:taxon-name-part taxon-name-part-type="genus" reg="Amblypharyngodon">A.</tp:taxon-name-part><tp:taxon-name-part taxon-name-part-type="species" reg="melettinus">melettinus</tp:taxon-name-part></tp:taxon-name></italic>. <bold>A</bold><abbrev xmlns:xlink="http://www.w3.org/1999/xlink" content-type="institution" xlink:title="Wildlife Heritage Trust of Sri Lanka" id="ABBRID0EJXCK" xlink:type="simple">WHT</abbrev> 11075, 64.2 mm SL <bold>B</bold><abbrev xmlns:xlink="http://www.w3.org/1999/xlink" content-type="institution" xlink:title="Wildlife Heritage Trust of Sri Lanka" id="ABBRID0EQXCK" xlink:type="simple">WHT</abbrev> 11046, 54.2 mm SL <bold>C</bold><abbrev xmlns:xlink="http://www.w3.org/1999/xlink" content-type="institution" xlink:title="Wildlife Heritage Trust of Sri Lanka" id="ABBRID0EXXCK" xlink:type="simple">WHT</abbrev> 11070, 40.0 mm SL <bold>D</bold><abbrev xmlns:xlink="http://www.w3.org/1999/xlink" content-type="institution" xlink:title="Wildlife Heritage Trust of Sri Lanka" id="ABBRID0E5XCK" xlink:type="simple">WHT</abbrev> 11072, 57.6 mm SL. Scale bar: 1 mm.</p></caption><graphic xmlns:xlink="http://www.w3.org/1999/xlink" xlink:href="zookeys-820-025-g005.jpg" position="float" orientation="portrait" xlink:type="simple" id="oo_259621.jpg"/></fig></tp:treatment-sec><tp:treatment-sec sec-type="Coloration" id="SECID0EESAG"><title>Coloration.</title><p>In 70% alcohol (Figure <xref ref-type="fig" rid="F4">4B</xref>), head and body silvery brown, darker dorsally, becoming lighter laterally, off-white ventrally. Head darker than body. Dusky-brown stripe 1–1½ scales wide on side of body, from immediately behind operculum, extending to caudal fin base, broader at middle, scales above it with prominent melanophores throughout, scales below it with scattered melanophores on margins, disappearing ventrally. Fins hyaline. Dorsal and caudal fins with scattered melanophores, more prominent on caudal fin.</p><p>In life (Figure <xref ref-type="fig" rid="F4">4A</xref>), head and body silvery grey to iridescent gold, lighter laterally. Scattered melanophores on side of body. A faint yellowish stripe extending from behind operculum to caudal fin base. Caudal fin yellowish, other fins mostly hyaline.</p><!--PageBreak --></tp:treatment-sec><tp:treatment-sec sec-type="habitat" id="SECID0EVSAG"><title>Habitat, distribution, and natural history.</title><p><italic><tp:taxon-name><tp:taxon-name-part taxon-name-part-type="genus" reg="Amblypharyngodon">Amblypharyngodon</tp:taxon-name-part><tp:taxon-name-part taxon-name-part-type="species" reg="grandisquamis">grandisquamis</tp:taxon-name-part></tp:taxon-name></italic> occurs in lotic habitats such as rivers and canals as well as in lentic habitats such as reservoirs and marshes. The species is recorded primarily from the lowland floodplain of Sri Lanka, in both the dry and the wet zones of the island (annual precipitation less than, and greater than, 2,000 mm, respectively), though much more frequently encountered in the dry zone (Figure <xref ref-type="fig" rid="F6">6</xref>). The highest elevation from which we recorded <italic><tp:taxon-name><tp:taxon-name-part taxon-name-part-type="genus" reg="Amblypharyngodon">A.</tp:taxon-name-part><tp:taxon-name-part taxon-name-part-type="species" reg="grandisquamis">grandisquamis</tp:taxon-name-part></tp:taxon-name></italic> was at ca 460 m a.s.l., in the Samanala reservoir on the Walawe River basin. It is a slow-swimming fish, usually encountered in large groups close to the surface. With the onset of the rains, adults are observed in rice paddies, probably migrating there to spawn. The relative abundance of <italic><tp:taxon-name><tp:taxon-name-part taxon-name-part-type="genus" reg="Amblypharyngodon">A.</tp:taxon-name-part><tp:taxon-name-part taxon-name-part-type="species" reg="grandisquamis">grandisquamis</tp:taxon-name-part></tp:taxon-name></italic>, at least in the wet zone, appears to be seasonal, with more adults usually observed during the rainy season.</p><fig id="F6" position="float" orientation="portrait"><label>Figure 6.</label><caption><p><bold>A</bold> Distribution of <italic><tp:taxon-name><tp:taxon-name-part taxon-name-part-type="genus" reg="Amblypharyngodon">Amblypharyngodon</tp:taxon-name-part><tp:taxon-name-part taxon-name-part-type="species" reg="grandisquamis">grandisquamis</tp:taxon-name-part></tp:taxon-name></italic> in Sri Lanka. Present records (green) and the type locality (red); habitat of <italic><tp:taxon-name><tp:taxon-name-part taxon-name-part-type="genus" reg="Amblypharyngodon">A.</tp:taxon-name-part><tp:taxon-name-part taxon-name-part-type="species" reg="grandisquamis">grandisquamis</tp:taxon-name-part></tp:taxon-name></italic> in <bold>B</bold> Badulu Oya, Kandeketiya and <bold>C</bold> a reservoir at Galgamuwa.</p></caption><graphic xmlns:xlink="http://www.w3.org/1999/xlink" xlink:href="zookeys-820-025-g006.jpg" position="float" orientation="portrait" xlink:type="simple" id="oo_259622.jpg"/></fig></tp:treatment-sec><ref-list><ref id="B24"><mixed-citation xmlns:xlink="http://www.w3.org/1999/xlink" xlink:type="simple"><person-group><name name-style="western"><surname>Jordan</surname><given-names>DS</given-names></name><name name-style="western"><surname>Starks</surname><given-names>EC</given-names></name></person-group> (<year>1917</year>) <article-title>Notes on a collection of fishes from Ceylon with descriptions of new species.</article-title><source>Annals of the Carnegie Museum</source><volume>11</volume>: <fpage>430</fpage>–<lpage>460</lpage>. [pls 43–47]</mixed-citation></ref><ref id="B20"><mixed-citation xmlns:xlink="http://www.w3.org/1999/xlink" xlink:type="simple"><person-group><name name-style="western"><surname>Günther</surname><given-names>A</given-names></name></person-group> (<year>1868</year>) <source>Catalogue of the fishes in the British Museum. Vol. 7. Catalogue of the Physostomi containing the families Heteropygii, <tp:taxon-name><tp:taxon-name-part taxon-name-part-type="family">Cyprinidae</tp:taxon-name-part></tp:taxon-name>, <tp:taxon-name><tp:taxon-name-part taxon-name-part-type="family">Gonorhynchidae</tp:taxon-name-part></tp:taxon-name>, <tp:taxon-name><tp:taxon-name-part taxon-name-part-type="family">Hyodontidae</tp:taxon-name-part></tp:taxon-name>, <tp:taxon-name><tp:taxon-name-part taxon-name-part-type="family">Osteoglossidae</tp:taxon-name-part></tp:taxon-name>, <tp:taxon-name><tp:taxon-name-part taxon-name-part-type="family">Clupeidae</tp:taxon-name-part></tp:taxon-name>, <tp:taxon-name><tp:taxon-name-part taxon-name-part-type="family">Chirocentridae</tp:taxon-name-part></tp:taxon-name>, <tp:taxon-name><tp:taxon-name-part taxon-name-part-type="family">Alepocephalidae</tp:taxon-name-part></tp:taxon-name>, <tp:taxon-name><tp:taxon-name-part taxon-name-part-type="family">Notopteridae</tp:taxon-name-part></tp:taxon-name>, <tp:taxon-name><tp:taxon-name-part taxon-name-part-type="family">Halosauridae</tp:taxon-name-part></tp:taxon-name>, in the collection of the British Museum.</source><publisher-name>British Museum</publisher-name>, <publisher-loc>London</publisher-loc>, <size units="page">512 pp</size>.</mixed-citation></ref><ref id="B11"><mixed-citation xmlns:xlink="http://www.w3.org/1999/xlink" xlink:type="simple"><person-group><name name-style="western"><surname>Day</surname><given-names>F</given-names></name></person-group> (<year>1878</year>) Fishes of India, Part 4. Quaritch, London, 553–778. [pls 134–195]</mixed-citation></ref><ref id="B12"><mixed-citation xmlns:xlink="http://www.w3.org/1999/xlink" xlink:type="simple"><person-group><name name-style="western"><surname>Day</surname><given-names>F</given-names></name></person-group> (<year>1889</year>) <source>The Fauna of British India, including Ceylon and Burma. Fishes Vol. 1.</source><publisher-name>Taylor &amp; Francis</publisher-name>, <publisher-loc>London</publisher-loc>, <size units="page">548 pp</size>.</mixed-citation></ref><ref id="B16"><mixed-citation xmlns:xlink="http://www.w3.org/1999/xlink" xlink:type="simple"><person-group><name name-style="western"><surname>Duncker</surname><given-names>G</given-names></name></person-group> (<year>1912</year>) <article-title>Die Süßwasserfische Ceylons.</article-title><source>Mitteilungen aus dem Naturhistorischen (Zoologischen) Museum in Hamburg</source><volume>29</volume>: <fpage>241</fpage>–<lpage>272</lpage>. [1 pl.]</mixed-citation></ref><ref id="B15"><mixed-citation xmlns:xlink="http://www.w3.org/1999/xlink" xlink:type="simple"><person-group><name name-style="western"><surname>Deraniyagala</surname><given-names>PEP</given-names></name></person-group> (<year>1952</year>) <source>A coloured atlas of some vertebrates from Ceylon, Vol. 1. Fishes.</source><publisher-name>National Museums of Ceylon</publisher-name>, <publisher-loc>Colombo</publisher-loc>, <size units="page">149 pp</size>. [34 pls]</mixed-citation></ref><ref id="B36"><mixed-citation xmlns:xlink="http://www.w3.org/1999/xlink" xlink:type="simple"><person-group><name name-style="western"><surname>Senanayake</surname><given-names>FR</given-names></name></person-group> (<year>1980</year>) The Biogeography and ecology of the inland fishes of Sri Lanka. PhD Thesis, Department of Wildlife and Fisheries Biology, University of California, Davis.</mixed-citation></ref><ref id="B31"><mixed-citation xmlns:xlink="http://www.w3.org/1999/xlink" xlink:type="simple"><person-group><name name-style="western"><surname>Pethiyagoda</surname><given-names>R</given-names></name></person-group> (<year>1991</year>) <source>Freshwater fishes of Sri Lanka.</source><publisher-name>Wildlife Heritage Trust</publisher-name>, <publisher-loc>Colombo, Sri Lanka</publisher-loc>, <size units="page">362 pp</size>.</mixed-citation></ref><ref id="B32"><mixed-citation xmlns:xlink="http://www.w3.org/1999/xlink" xlink:type="simple"><person-group><name name-style="western"><surname>Pethiyagoda</surname><given-names>R</given-names></name></person-group> (<year>2006</year>) <article-title>Conservation of Sri Lankan freshwater fishes.</article-title> In: <person-group><name name-style="western"><surname>Bambaradeniya</surname><given-names>CNB</given-names></name></person-group> (<role>Ed.</role>) <issue-title>Fauna of Sri Lanka: status of taxonomy, research and conservation.</issue-title><source>The World Conservation Union, Colombo</source>, <fpage>103</fpage>–<lpage>112</lpage>.</mixed-citation></ref><ref id="B28"><mixed-citation xmlns:xlink="http://www.w3.org/1999/xlink" xlink:type="simple"><institution xlink:type="simple">MOE</institution> (<year>2012</year>) <source>The National Red List 2012 of Sri Lanka; conservation status of the fauna and flora.</source><publisher-name>Ministry of Environment</publisher-name>, <publisher-loc>Colombo</publisher-loc>, <size units="page">476 pp</size>.</mixed-citation></ref><ref id="B14"><mixed-citation xmlns:xlink="http://www.w3.org/1999/xlink" xlink:type="simple"><person-group><name name-style="western"><surname>De Silva</surname><given-names>MA</given-names></name><name name-style="western"><surname>Hapuarachchi</surname><given-names>N</given-names></name><name name-style="western"><surname>Jayaratne</surname><given-names>T</given-names></name></person-group> (<year>2015</year>) <source>Sri Lankan Freshwater Fishes.</source><publisher-name>Wildlife Conservation Society</publisher-name>, <publisher-loc>Galle</publisher-loc>, <size units="page">391 pp</size>.</mixed-citation></ref></ref-list></tp:taxon-treatment>
